# Supplementary material for: “But Will It Last?”: Examining How Pharmacy Staff Perceptions Influence Beliefs About the Sustainability of a Pharmacy-Based Intervention Targeting Older Adult Over-the-Counter (OTC) Medication Misuse
Source: Pharmacy (Basel). 2025 Dec 1;13(6):174. doi: 10.3390/pharmacy13060174 (PMC12736813; doi:10.3390/pharmacy13060174)
Supplement: Supplementary file 1 [file pharmacy-13-00174-s001.zip]

Archive with 1 entries (1 files):
- pharmacy-3984083-supplementary.pdf
